# Supplementary material for: Allostatic Load Predicts Immune-Related Toxicity and Survival in Melanoma Patients Receiving Immune Checkpoint Inhibitors
Source: Cancers (Basel). 2026 Feb 12;18(4):606. doi: 10.3390/cancers18040606 (PMC12938773; doi:10.3390/cancers18040606)
Supplement: Supplementary file 1 [file cancers-18-00606-s001.zip]

Archive with 1 entries (1 files):
- cancers-4121542-supplementary.pdf
